# Supplementary material for: Viral hepatitis detection through emergency hospital departments in a Spanish region with high immigration: implications for elimination strategies
Source: Infect Dis Poverty. 2026 Jul 6;15:77. doi: 10.1186/s40249-026-01472-3 (PMC13335316; doi:10.1186/s40249-026-01472-3)
Supplement: Supplementary file 1 — Additional file 1 [file 40249_2026_1472_MOESM1_ESM.xlsx]

## Sheet: TableS1
		All sample		HUGJT		HSC			Ac VHC test negative		Ac VHC test positive			% HCV within category	RNA VHC test negative		RNA VHC test positive			% Active HCV within category	HBs Ag test negative		HBs Ag test positive			% HBV within category
	Quantitative parameters	n	Median [1st Q - 3rd Q]	n	Median [1st Q - 3rd Q]	n	Median [1st Q - 3rd Q]	P	n	Median [1st Q - 3rd Q]	n	Median [1st Q - 3rd Q]	P		n	Median [1st Q - 3rd Q]	n	Median [1st Q - 3rd Q]	P		n	Median [1st Q - 3rd Q]	n	Median [1st Q - 3rd Q]	P
	Age (years)	1998	62.00 [44.00 - 76.00]	1695	63.00 [45.00 - 77.00]	303	59.00 [40.00 - 74.00]	0.0112116	1959	62.00 [44.00 - 76.00]	39	63.00 [57.5 - 67.00]	0.289109		1988	62.50 [44.00 - 76.00]	10	60.00 [53.5 - 75.25]	0.747395		1983	62.00 [44.00 - 76.00]	15	58.00 [40.5 - 70.50]	0.34988
	Body mass-index (ratio)	1998	26.23 [23.00 - 29.83]	1695	26.22 [22.88 - 29.80]	303	26.64 [23.34 - 30.11]	0.2344	1959	26.28 [23.01 - 29.93]	39	24.02 [20.88 - 27.57]	0.014619		1988	26.23 [23.01 - 29.86]	10	21.44 [20.88 - 22.80]	0.0144162		1983	26.25 [23.01 - 29.86]	15	22.42 [21.57 - 24.83]	0.22288
	Categorical parameters	n	%	n	%	n	%	P	n	%	n	%	P		n	%	n	%	P		n	%	n	%	P
	Female	909	45.4955	769	45.3687	140	46.2046		898	45.8397	11	28.2051		1.21012	906	45.5734	3	30		0.330033	904	45.5875	5	33.3333		0.550055
	Male	1089	54.5045	926	54.6313	163	53.7954	0.836401	1061	54.1603	28	71.7949	0.0426126	2.57117	1082	54.4266	7	70	0.50402	0.642792	1079	54.4125	10	66.6667	0.490658	0.918274
	Age <30	238	11.9119	194	11.4454	44	14.5215		237	12.098	1	2.5641		0.420168	237	11.9215	1	10		0.420168	235	11.8507	3	20		1.2605
	Age 30-39	169	8.45846	135	7.9646	34	11.2211		168	8.5758	1	2.5641		0.591716	169	8.50101	0	0		0	168	8.47201	1	6.66667		0.591716
	Age 40-49	256	12.8128	216	12.7434	40	13.2013		253	12.9148	3	7.69231		1.17188	255	12.827	1	10		0.390625	254	12.8089	2	13.3333		0.78125
	Age 50-59	260	13.013	220	12.9794	40	13.2013		250	12.7616	10	25.641		3.84615	257	12.9276	3	30		1.15385	258	13.0106	2	13.3333		0.769231
	Age 60-69	349	17.4675	303	17.8761	46	15.1815		334	17.0495	15	38.4615		4.29799	348	17.505	1	10		0.286533	346	17.4483	3	20		0.859599
	Age 70-79	386	19.3193	326	19.233	60	19.802		381	19.4487	5	12.8205		1.29534	384	19.3159	2	20		0.518135	383	19.3142	3	20		0.777202
	Age 80-89	261	13.0631	230	13.5693	31	10.231		259	13.221	2	5.12821		0.766284	260	13.0785	1	10		0.383142	260	13.1114	1	6.66667		0.383142
	Age >90	79	3.95395	71	4.18879	8	2.64026	0.178611	77	3.93058	2	5.12821	0.00157179	2.53165	78	3.92354	1	10	0.721173	1.26582	79	3.98386	0	0	0.958624	0
	Born in Spain	1583	79.2292	1358	80.118	225	74.2574		1549	79.071	34	87.1795		2.14782	1574	79.1751	9	90		0.568541	1576	79.4755	7	46.6667		0.442198
	Born outside Spain	330	16.5165	260	15.3392	70	23.1023	0.00181744	325	16.5901	5	12.8205	0.5991	1.51515	329	16.5493	1	10	0.850211	0.30303	322	16.238	8	53.3333	0.00075065	2.42424
	Born in Spain	1583	79.2292	1358	80.118	225	74.2574		1549	79.071	34	87.1795		2.14782	1574	79.1751	9	90		0.568541	1576	79.4755	7	46.6667		0.442198
	Born in West Europe	26	1.3013	24	1.41593	2	0.660066		26	1.32721	0	0		0	26	1.30785	0	0		0	26	1.31114	0	0		0
	Born in East Europe	49	2.45245	45	2.65487	4	1.32013		47	2.39918	2	5.12821		4.08163	49	2.46479	0	0		0	48	2.42057	1	6.66667		2.04082
	Born in North Africa	90	4.5045	63	3.71681	27	8.91089		88	4.49209	2	5.12821		2.22222	90	4.52716	0	0		0	88	4.43772	2	13.3333		2.22222
	Born in South Saharan Africa	45	2.25225	28	1.65192	17	5.61056		45	2.29709	0	0		0	45	2.26358	0	0		0	40	2.01715	5	33.3333		11.1111
	Born in West Asia	2	0.1001	2	0.117994	0	0		2	0.102093	0	0		0	2	0.100604	0	0		0	2	0.100857	0	0		0
	Born in East Asia	11	0.550551	7	0.412979	4	1.32013		10	0.510465	1	2.5641		9.09091	10	0.503018	1	10		9.09091	11	0.554715	0	0		0
	Born in Centre America	57	2.85285	48	2.83186	9	2.9703		57	2.90965	0	0		0	57	2.8672	0	0		0	57	2.87443	0	0		0
	Born in South America	49	2.45245	42	2.47788	7	2.31023	1.45108e-06	49	2.50128	0	0	0.373811	0	49	2.46479	0	0	0.0299996	0	49	2.471	0	0	5.37084e-12	0
	European ancestry	1660	83.0831	1430	84.3658	230	75.9076		1624	82.8994	36	92.3077		2.16867	1651	83.0483	9	90		0.542169	1652	83.3081	8	53.3333		0.481928
	African ancestry	192	9.60961	142	8.37758	50	16.5017		190	9.69883	2	5.12821		1.04167	192	9.65795	0	0		0	185	9.3293	7	46.6667		3.64583
	Asian ancestry	13	0.650651	9	0.530973	4	1.32013		12	0.612557	1	2.5641		7.69231	12	0.603622	1	10		7.69231	13	0.655572	0	0		0
	American ancestry	124	6.20621	106	6.25369	18	5.94059		124	6.32976	0	0		0	124	6.23742	0	0		0	124	6.25315	0	0		0
	Oceanic ancestry	1	0.0500501	1	0.0589971	0	0	0.000156836	1	0.0510465	0	0	0.203567	0	1	0.0503018	0	0	0.00451061	0	1	0.0504286	0	0	7.43738e-05	0
	Ever drink alcohol	412	20.6206	351	20.708	61	20.132		394	20.1123	18	46.1538		4.36893	407	20.4728	5	50		1.21359	408	20.5749	4	26.6667		0.970874
	Never drunk alcohol	1586	79.3794	1344	79.292	242	79.868	0.879853	1565	79.8877	21	53.8462	0.000156559	1.32409	1581	79.5272	5	50	0.0560913	0.315259	1575	79.4251	11	73.3333	0.794352	0.693569
	Current drinker	245	12.2623	213	12.5664	32	10.5611		236	12.047	9	23.0769		3.67347	241	12.1227	4	40		1.63265	243	12.2542	2	13.3333		0.816327
	Former drinker	166	8.30831	137	8.0826	29	9.57096		157	8.01429	9	23.0769		5.42169	165	8.2998	1	10		0.60241	164	8.2703	2	13.3333		1.20482
	Never drunk alcohol	1586	79.3794	1344	79.292	242	79.868	0.463395	1565	79.8877	21	53.8462	0.000158912	1.32409	1581	79.5272	5	50	0.024359	0.315259	1575	79.4251	11	73.3333	0.762312	0.693569
	Current cigarettes smoker	426	21.3213	356	21.0029	70	23.1023		411	20.9801	15	38.4615		3.52113	422	21.2274	4	40		0.938967	422	21.2809	4	26.6667		0.938967
	Former cigarettes smoker	477	23.8739	410	24.1888	67	22.1122		463	23.6345	14	35.8974		2.93501	474	23.8431	3	30		0.628931	473	23.8527	4	26.6667		0.838574
	Never smoked cigarettes	1095	54.8048	929	54.8083	166	54.7855	0.607848	1085	55.3854	10	25.641	0.000883869	0.913242	1092	54.9296	3	30	0.230974	0.273973	1088	54.8664	7	46.6667	0.804708	0.639269
	Smoking <1 pack/day	309	15.4655	257	15.1622	52	17.1617		297	15.1608	12	30.7692		3.8835	307	15.4427	2	20		0.647249	305	15.3807	4	26.6667		1.2945
	Smoking ~1 pack/day	82	4.1041	70	4.12979	12	3.9604		80	4.08372	2	5.12821		2.43902	80	4.02414	2	20		2.43902	82	4.13515	0	0		0
	Smoking >1 pack/day	35	1.75175	29	1.71091	6	1.9802	0.886358	34	1.73558	1	2.5641	0.799514	2.85714	35	1.76056	0	0	0.272783	0	35	1.765	0	0	0.465585	0
	Ever smoke cannabis	94	4.7047	82	4.83776	12	3.9604		87	4.44104	7	17.9487		7.44681	91	4.57746	3	30		3.19149	93	4.68986	1	6.66667		1.06383
	Never smoked cannabis	1902	95.1952	1611	95.0442	291	96.0396	0.60233	1870	95.4569	32	82.0513	0.000370974	1.68244	1895	95.3219	7	70	0.00239324	0.368034	1888	95.2093	14	93.3333	1	0.736067
	Current cannabis smoker	62	3.1031	57	3.36283	5	1.65017		57	2.90965	5	12.8205		8.06452	60	3.01811	2	20		3.22581	61	3.07615	1	6.66667		1.6129
	Former cannabis smoker	31	1.55155	24	1.41593	7	2.31023		29	1.48035	2	5.12821		6.45161	30	1.50905	1	10		3.22581	31	1.56329	0	0		0
	Never smoke cannabis	1905	95.3453	1614	95.2212	291	96.0396	0.151613	1873	95.61	32	82.0513	0.000315788	1.67979	1898	95.4728	7	70	0.000693504	0.367454	1891	95.3606	14	93.3333	0.650702	0.734908
	Ever taken cocaine	75	3.75375	64	3.77581	11	3.63036		67	3.42011	8	20.5128		10.6667	73	3.67203	2	20		2.66667	74	3.73172	1	6.66667		1.33333
	Never taken cocaine	1922	96.1962	1630	96.1652	292	96.3696	1	1891	96.5288	31	79.4872	2.84284e-07	1.6129	1914	96.2777	8	80	0.060796	0.416233	1908	96.2179	14	93.3333	1	0.728408
	Current cocaine intake	36	1.8018	31	1.82891	5	1.65017		33	1.68453	3	7.69231		8.33333	35	1.76056	1	10		2.77778	36	1.81543	0	0		0
	Former cocaine intake	39	1.95195	33	1.9469	6	1.9802		34	1.73558	5	12.8205		12.8205	38	1.91147	1	10		2.5641	38	1.91629	1	6.66667		2.5641
	Never taken cocaine	1923	96.2462	1631	96.2242	292	96.3696	0.976479	1892	96.5799	31	79.4872	7.20421e-08	1.61206	1915	96.328	8	80	0.025229	0.416017	1909	96.2683	14	93.3333	0.366642	0.728029
	Ever taken heroin	16	0.800801	15	0.884956	1	0.330033		10	0.510465	6	15.3846		37.5	13	0.653924	3	30		18.75	16	0.806858	0	0		0
	Never taken heroin	1977	98.9489	1675	98.8201	302	99.67	0.514459	1944	99.2343	33	84.6154	5.47496e-21	1.6692	1970	99.0946	7	70	8.24746e-18	0.354072	1962	98.941	15	100	1	0.758725
	Current heroin intake	7	0.35035	7	0.412979	0	0		5	0.255232	2	5.12821		28.5714	6	0.301811	1	10		14.2857	7	0.353001	0	0		0
	Former heroin intake	9	0.45045	8	0.471976	1	0.330033		5	0.255232	4	10.2564		44.4444	7	0.352113	2	20		22.2222	9	0.453858	0	0		0
	Never taken heroin	1981	99.1491	1679	99.056	302	99.67	0.502727	1948	99.4385	33	84.6154	5.78166e-25	1.66583	1974	99.2958	7	70	3.22322e-25	0.353357	1966	99.1427	15	100	0.940791	0.757193
	Ever taken GHB	16	0.800801	14	0.825959	2	0.660066		16	0.816743	0	0		0	16	0.804829	0	0		0	16	0.806858	0	0		0
	Never taken GHB	1978	98.999	1677	98.9381	301	99.3399	1	1939	98.9791	39	100	1	1.97169	1968	98.994	10	100	1	0.505561	1963	98.9914	15	100	1	0.758342
	Current GHB intake	4	0.2002	4	0.235988	0	0		4	0.204186	0	0		0	4	0.201207	0	0		0	4	0.201715	0	0		0
	Former GHB intake	12	0.600601	10	0.589971	2	0.660066		12	0.612557	0	0		0	12	0.603622	0	0		0	12	0.605144	0	0		0
	Never taken GHB	1979	99.049	1678	98.9971	301	99.3399	0.69163	1940	99.0301	39	100	0.851463	1.97069	1969	99.0443	10	100	0.960186	0.505306	1964	99.0419	15	100	0.940733	0.757959
	Ever taken ketamine	9	0.45045	7	0.412979	2	0.660066		9	0.459418	0	0		0	9	0.452716	0	0		0	9	0.453858	0	0		0
	Never taken ketamine	1979	99.049	1678	98.9971	301	99.3399	0.905094	1940	99.0301	39	100	1	1.97069	1969	99.0443	10	100	1	0.505306	1964	99.0419	15	100	1	0.757959
	Current ketamine intake	3	0.15015	3	0.176991	0	0		3	0.153139	0	0		0	3	0.150905	0	0		0	3	0.151286	0	0		0
	Former ketamine intake	6	0.3003	4	0.235988	2	0.660066		6	0.306279	0	0		0	6	0.301811	0	0		0	6	0.302572	0	0		0
	Never taken ketamine	1978	98.999	1677	98.9381	301	99.3399	0.357071	1939	98.9791	39	100	0.913472	1.97169	1968	98.994	10	100	0.977394	0.505561	1963	98.9914	15	100	0.966199	0.758342
	Ever taken methamphetamine	15	0.750751	13	0.766962	2	0.660066		14	0.71465	1	2.5641		6.66667	14	0.704225	1	10		6.66667	15	0.75643	0	0		0
	Never taken methamphetamine	1971	98.6486	1671	98.5841	300	99.0099	1	1934	98.7238	37	94.8718	0.686983	1.87722	1963	98.7425	8	80	0.0954932	0.405885	1956	98.6384	15	100	1	0.761035
	Current methamphetamine intake	6	0.3003	6	0.353982	0	0		6	0.306279	0	0		0	6	0.301811	0	0		0	6	0.302572	0	0		0
	Former methamphetamine intake	9	0.45045	7	0.412979	2	0.660066		8	0.408372	1	2.5641		11.1111	8	0.402414	1	10		11.1111	9	0.453858	0	0		0
	Never taken methamphetamine	1980	99.0991	1680	99.115	300	99.0099	0.491105	1942	99.1322	38	97.4359	0.130716	1.91919	1971	99.1449	9	90	3.66089e-05	0.454545	1965	99.0923	15	100	0.944359	0.757576
	Ever had STD	70	3.5035	51	3.00885	19	6.27063		67	3.42011	3	7.69231		4.28571	69	3.47082	1	10		1.42857	67	3.37872	3	20		4.28571
	Never had STD	1914	95.7958	1632	96.2832	282	93.0693	0.00751808	1879	95.9163	35	89.7436	0.303368	1.82863	1906	95.8753	8	80	0.741089	0.417973	1902	95.9153	12	80	0.00562989	0.626959
	Currently have STD	37	1.85185	25	1.47493	12	3.9604		34	1.73558	3	7.69231		8.10811	36	1.81087	1	10		2.7027	34	1.71457	3	20		8.10811
	Do not have STD	1952	97.6977	1662	98.0531	290	95.7096	0.00652646	1918	97.9071	34	87.1795	0.0260708	1.7418	1944	97.7867	8	80	0.410882	0.409836	1941	97.882	11	73.3333	8.76568e-06	0.563525
	Ever had Ac HCV +	23	1.15115	23	1.35693	0	0		0	0	23	58.9744		100	18	0.905433	5	50		21.7391	23	1.15986	0	0		0
	Never had Ac HCV +	1967	98.4484	1666	98.2891	301	99.3399	0.0812123	1951	99.5916	16	41.0256		0.813421	1962	98.6922	5	50		0.254194	1952	98.4367	15	100		0.762583
	Ac HCV negative	1959	98.048	1658	97.8171	301	99.3399													0						0
	Ac HCV positive	39	1.95195	37	2.18289	2	0.660066	0.123705												0						0
	RNA HCV RNA negative	1988	99.4995	1686	99.469	302	99.67													0						0
	RNA HCV RNA positive	10	0.500501	9	0.530973	1	0.330033	0.988353												0						0
	Ever had HBsAg +	22	1.1011	19	1.12094	3	0.990099		20	1.02093	2	5.12821		9.09091	21	1.05634	1	10		4.54545	16	0.806858	6	40		27.2727
	Never had HBsAg +	1967	98.4484	1669	98.4661	298	98.3498	1	1930	98.5197	37	94.8718		1.88104	1958	98.4909	9	90		0.45755	1958	98.7393	9	60		0.45755
	HBsAg negative	1983	99.2492	1684	99.351	299	98.6799
	HBsAg positive	15	0.750751	11	0.648968	4	1.32013	0.375989

## Sheet: TableS2
		HUGJT		Ac VHC test negative		Ac VHC test positive			% HCV within category	RNA VHC test negative		RNA VHC test positive			% Active HCV within category	HBs Ag test negative		HBs Ag test positive			% HBV within category
	Quantitative parameters	n	Median [1st Q - 3rd Q]	n	Median [1st Q - 3rd Q]	n	Median [1st Q - 3rd Q]	P		n	Median [1st Q - 3rd Q]	n	Median [1st Q - 3rd Q]	P		n	Median [1st Q - 3rd Q]	n	Median [1st Q - 3rd Q]	P
	Age (years)	1695	63.00 [45.00 - 77.00]	1658	63.00 [45.00 - 77.00]	37	63.00 [58.00 - 67.00]	0.52		1686	63.00 [45.00 - 77.00]	9	62.00 [55.00 - 76.00]	0.509874		1684	63.00 [45.00 - 77.00]	11	67.00 [47.00 - 71.00]	0.754462
	Body mass-index (ratio)	1695	26.22 [22.88 - 29.80]	1658	26.23 [22.96 - 29.89]	37	23.88 [20.81 - 27.47]	0.014619		1686	26.28 [22.92 - 29.82]	9	21.44 [20.88 - 22.80]	0.0188243		1684	26.22 [22.93 - 29.82]	11	21.93 [21.45 - 24.84]	0.0598424
	Categorical parameters	n	%	n	%	n	%	P		n	%	n	%	P		n	%	n	%	P
	Female	769	45.3687	760	45.8384	9	24.3243		1.17035	767	45.4923	2	22.2222		0.260078	764	45.3682	5	45.4545		0.650195
	Male	926	54.6313	898	54.1616	28	75.6757	0.0149823	3.02376	919	54.5077	7	77.7778	0.287855	0.75594	920	54.6318	6	54.5455	1	0.647948
	Age <30	194	11.4454	194	11.7008	0	0		0	194	11.5065	0	0		0	192	11.4014	2	18.1818		1.03093
	Age 30-39	135	7.9646	134	8.08203	1	2.7027		0.740741	135	8.00712	0	0		0	135	8.01663	0	0		0
	Age 40-49	216	12.7434	213	12.8468	3	8.10811		1.38889	215	12.7521	1	11.1111		0.462963	215	12.7672	1	9.09091		0.462963
	Age 50-59	220	12.9794	210	12.6659	10	27.027		4.54545	217	12.8707	3	33.3333		1.36364	218	12.9454	2	18.1818		0.909091
	Age 60-69	303	17.8761	289	17.4306	14	37.8378		4.62046	302	17.9122	1	11.1111		0.330033	301	17.8741	2	18.1818		0.660066
	Age 70-79	326	19.233	321	19.3607	5	13.5135		1.53374	324	19.2171	2	22.2222		0.613497	323	19.1805	3	27.2727		0.920245
	Age 80-89	230	13.5693	228	13.7515	2	5.40541		0.869565	229	13.5824	1	11.1111		0.434783	229	13.5986	1	9.09091		0.434783
	Age >90	71	4.18879	69	4.16164	2	5.40541	0.00163787	2.8169	70	4.15184	1	11.1111	0.538325	1.40845	71	4.21615	0	0	0.91395	0
	Born in Spain	1358	80.118	1325	79.9156	33	89.1892		2.43004	1349	80.0119	9	100		0.662739	1352	80.285	6	54.5455		0.441826
	Born outside Spain	260	15.3392	256	15.4403	4	10.8108	0.512686	1.53846	260	15.4211	0	0	0.389101	0	255	15.1425	5	45.4545	0.0243877	1.92308
	Born in Spain	1358	80.118	1325	79.9156	33	89.1892		2.43004	1349	80.0119	9	100		0.662739	1352	80.285	6	54.5455		0.441826
	Born in West Europe	24	1.41593	24	1.44753	0	0		0	24	1.42349	0	0		0	24	1.42518	0	0		0
	Born in East Europe	45	2.65487	43	2.59349	2	5.40541		4.44444	45	2.66904	0	0		0	44	2.61283	1	9.09091		2.22222
	Born in North Africa	63	3.71681	61	3.67913	2	5.40541		3.1746	63	3.73665	0	0		0	61	3.62233	2	18.1818		3.1746
	Born in South Saharan Africa	28	1.65192	28	1.68878	0	0		0	28	1.66074	0	0		0	26	1.54394	2	18.1818		7.14286
	Born in West Asia	2	0.117994	2	0.120627	0	0		0	2	0.118624	0	0		0	2	0.118765	0	0		0
	Born in East Asia	7	0.412979	7	0.422195	0	0		0	7	0.415184	0	0		0	7	0.415677	0	0		0
	Born in Centre America	48	2.83186	48	2.89505	0	0		0	48	2.84698	0	0		0	48	2.85036	0	0		0
	Born in South America	42	2.47788	42	2.53317	0	0	0.65097	0	42	2.4911	0	0	0.986967	0	42	2.49406	0	0	0.000789455	0
	European ancestry	1430	84.3658	1395	84.1375	35	94.5946		2.44755	1421	84.2823	9	100		0.629371	1423	84.5012	7	63.6364		0.48951
	African ancestry	142	8.37758	140	8.44391	2	5.40541		1.40845	142	8.4223	0	0		0	138	8.19477	4	36.3636		2.8169
	Asian ancestry	9	0.530973	9	0.542823	0	0		0	9	0.533808	0	0		0	9	0.534442	0	0		0
	American ancestry	106	6.25369	106	6.39324	0	0		0	106	6.28707	0	0		0	106	6.29454	0	0		0
	Oceanic ancestry	1	0.0589971	1	0.0603136	0	0	0.486749	0	1	0.059312	0	0	0.802943	0	1	0.0593824	0	0	0.0203721	0
	Ever drink alcohol	351	20.708	333	20.0844	18	48.6486		5.12821	346	20.5219	5	55.5556		1.4245	347	20.6057	4	36.3636		1.1396
	Never drunk alcohol	1344	79.292	1325	79.9156	19	51.3514	5.44429e-05	1.41369	1340	79.4781	4	44.4444	0.0296736	0.297619	1337	79.3943	7	63.6364	0.361598	0.520833
	Current drinker	213	12.5664	204	12.304	9	24.3243		4.22535	209	12.3962	4	44.4444		1.87793	211	12.5297	2	18.1818		0.938967
	Former drinker	137	8.0826	128	7.72014	9	24.3243		6.56934	136	8.06643	1	11.1111		0.729927	135	8.01663	2	18.1818		1.45985
	Never drunk alcohol	1344	79.292	1325	79.9156	19	51.3514	4.06875e-05	1.41369	1340	79.4781	4	44.4444	0.0122765	0.297619	1337	79.3943	7	63.6364	0.36494	0.520833
	Current cigarettes smoker	356	21.0029	341	20.5669	15	40.5405		4.21348	352	20.8778	4	44.4444		1.1236	352	20.9026	4	36.3636		1.1236
	Former cigarettes smoker	410	24.1888	396	23.8842	14	37.8378		3.41463	407	24.14	3	33.3333		0.731707	407	24.1686	3	27.2727		0.731707
	Never smoked cigarettes	929	54.8083	921	55.5489	8	21.6216	0.000167521	0.861141	927	54.9822	2	22.2222	0.572621	0.215285	925	54.9287	4	36.3636	0.372579	0.430571
	Smoking <1 pack/day	257	15.1622	245	14.7768	12	32.4324		4.66926	255	15.1246	2	22.2222		0.77821	253	15.0238	4	36.3636		1.55642
	Smoking ~1 pack/day	70	4.12979	68	4.10133	2	5.40541		2.85714	68	4.03321	2	22.2222		2.85714	70	4.15677	0	0		0
	Smoking >1 pack/day	29	1.71091	28	1.68878	1	2.7027	0.781365	3.44828	29	1.72005	0	0	0.190326	0	29	1.72209	0	0	0.458781	0
	Ever smoke cannabis	82	4.83776	75	4.52352	7	18.9189		8.53659	79	4.68565	3	33.3333		3.65854	81	4.80998	1	9.09091		1.21951
	Never smoked cannabis	1611	95.0442	1581	95.3559	30	81.0811	0.000267123	1.8622	1605	95.1957	6	66.6667	0.00131168	0.372439	1601	95.0713	10	90.9091	1	0.620732
	Current cannabis smoker	57	3.36283	52	3.13631	5	13.5135		8.77193	55	3.26216	2	22.2222		3.50877	56	3.32542	1	9.09091		1.75439
	Former cannabis smoker	24	1.41593	22	1.3269	2	5.40541		8.33333	23	1.36418	1	11.1111		4.16667	24	1.42518	0	0		0
	Never smoke cannabis	1614	95.2212	1584	95.5368	30	81.0811	0.000244108	1.85874	1608	95.3737	6	66.6667	0.000281443	0.371747	1604	95.2494	10	90.9091	0.532948	0.619579
	Ever taken cocaine	64	3.77581	56	3.37756	8	21.6216		12.5	62	3.67734	2	22.2222		3.125	63	3.74109	1	9.09091		1.5625
	Never taken cocaine	1630	96.1652	1601	96.5621	29	78.3784	1.03811e-07	1.77914	1623	96.2633	7	77.7778	0.0420162	0.429448	1620	96.1995	10	90.9091	0.89346	0.613497
	Current cocaine intake	31	1.82891	28	1.68878	3	8.10811		9.67742	30	1.77936	1	11.1111		3.22581	31	1.84086	0	0		0
	Former cocaine intake	33	1.9469	28	1.68878	5	13.5135		15.1515	32	1.89798	1	11.1111		3.0303	32	1.90024	1	9.09091		3.0303
	Never taken cocaine	1631	96.2242	1602	96.6224	29	78.3784	2.05641e-08	1.77805	1624	96.3227	7	77.7778	0.0143682	0.429185	1621	96.2589	10	90.9091	0.208314	0.613121
	Ever taken heroin	15	0.884956	9	0.542823	6	16.2162		40	12	0.711744	3	33.3333		20	15	0.890736	0	0		0
	Never taken heroin	1675	98.8201	1644	99.1556	31	83.7838	4.92378e-20	1.85075	1669	98.9917	6	66.6667	6.46577e-18	0.358209	1668	99.0499	11	100	1	0.656716
	Current heroin intake	7	0.412979	5	0.301568	2	5.40541		28.5714	6	0.355872	1	11.1111		14.2857	7	0.415677	0	0		0
	Former heroin intake	8	0.471976	4	0.241255	4	10.8108		50	6	0.355872	2	22.2222		25	8	0.475059	0	0		0
	Never taken heroin	1679	99.056	1648	99.3969	31	83.7838	1.82352e-24	1.84634	1673	99.2289	6	66.6667	4.66206e-26	0.357356	1668	99.0499	11	100	0.951746	0.655152
	Ever taken GHB	14	0.825959	14	0.844391	0	0		0	14	0.830368	0	0		0	14	0.831354	0	0		0
	Never taken GHB	1677	98.9381	1640	98.9144	37	100	1	2.20632	1668	98.9324	9	100	1	0.536673	1666	98.9311	11	100	1	0.655933
	Current GHB intake	4	0.235988	4	0.241255	0	0		0	4	0.237248	0	0		0	4	0.23753	0	0		0
	Former GHB intake	10	0.589971	10	0.603136	0	0		0	10	0.59312	0	0		0	10	0.593824	0	0		0
	Never taken GHB	1678	98.9971	1641	98.9747	37	100	0.85402	2.20501	1669	98.9917	9	100	0.962958	0.536353	1667	98.9905	11	100	0.954862	0.655542
	Ever taken ketamine	7	0.412979	7	0.422195	0	0		0	7	0.415184	0	0		0	7	0.415677	0	0		0
	Never taken ketamine	1678	98.9971	1641	98.9747	37	100	1	2.20501	1669	98.9917	9	100	0.993414	0.536353	1667	98.9905	11	100	1	0.655542
	Current ketamine intake	3	0.176991	3	0.180941	0	0		0	3	0.177936	0	0		0	3	0.178147	0	0		0
	Former ketamine intake	4	0.235988	4	0.241255	0	0		0	4	0.237248	0	0		0	4	0.23753	0	0		0
	Never taken ketamine	1677	98.9381	1640	98.9144	37	100	0.924081	2.20632	1668	98.9324	9	100	0.981293	0.536673	1666	98.9311	11	100	0.977156	0.655933
	Ever taken methamphetamine	13	0.766962	12	0.723764	1	2.7027		7.69231	12	0.711744	1	11.1111		7.69231	13	0.771971	0	0		0
	Never taken methamphetamine	1671	98.5841	1636	98.6731	35	94.5946	0.669003	2.09455	1664	98.6951	7	77.7778	0.0759741	0.418911	1660	98.5748	11	100	1	0.658288
	Current methamphetamine intake	6	0.353982	6	0.361882	0	0		0	6	0.355872	0	0		0	6	0.356295	0	0		0
	Former methamphetamine intake	7	0.412979	6	0.361882	1	2.7027		14.2857	6	0.355872	1	11.1111		14.2857	7	0.415677	0	0		0
	Never taken methamphetamine	1680	99.115	1644	99.1556	36	97.2973	0.0844677	2.14286	1672	99.1696	8	88.8889	3.41789e-06	0.47619	1669	99.1093	11	100	0.958067	0.654762
	Ever had STD	51	3.00885	48	2.89505	3	8.10811		5.88235	50	2.9656	1	11.1111		1.96078	51	3.0285	0	0		0
	Never had STD	1632	96.2832	1599	96.4415	33	89.1892	0.16608	2.02206	1625	96.382	7	77.7778	0.594368	0.428922	1621	96.2589	11	100	1	0.67402
	Currently have STD	25	1.47493	22	1.3269	3	8.10811		12	24	1.42349	1	11.1111		4	25	1.48456	0	0		0
	Do not have STD	1662	98.0531	1630	98.3112	32	86.4865	0.00509534	1.92539	1655	98.1613	7	77.7778	0.263228	0.421179	1652	98.0998	11	100	1	0.661853
	Ever had Ac HCV +	23	1.35693	0	0	23	62.1622		100	18	1.06762	5	55.5556		21.7391	23	1.3658	0	0		0
	Never had Ac HCV +	1666	98.2891	1652	99.6381	14	37.8378		0.840336	1662	98.5765	4	44.4444		0.240096	1655	98.2779	11	100		0.660264
	Ac HCV negative	1658	97.8171
	Ac HCV positive	37	2.18289
	RNA HCV RNA negative	1686	99.469
	RNA HCV RNA positive	9	0.530973
	Ever had HBsAg +	19	1.12094	17	1.02533	2	5.40541		10.5263	18	1.06762	1	11.1111		5.26316	14	0.831354	5	45.4545		26.3158
	Never had HBsAg +	1669	98.4661	1634	98.5525	35	94.5946		2.09706	1661	98.5172	8	88.8889		0.479329	1663	98.753	6	54.5455		0.359497
	HBsAg negative	1684	99.351
	HBsAg positive	11	0.648968

## Sheet: TableS3
		HSC		Ac HCV test negative		Ac HCV test positive			% HCV within category	RNA VHC test negative		RNA VHC test positive			% Active HCV within category	HBs Ag test negative		HBs Ag test positive			% HBV within category
	Quantitative parameters	n	Median [1st Q - 3rd Q]	n	Median [1st Q - 3rd Q]	n	Median [1st Q - 3rd Q]	P		n	Median [1st Q - 3rd Q]	n	Median [1st Q - 3rd Q]	P		n	Median [1st Q - 3rd Q]	n	Median [1st Q - 3rd Q]	P
	Age (years)	303	59.00 [40.00 - 74.00]	301	59.00 [40.00 - 74.00]	2	44.00 [34.50 - 53.50]	-		302	59.00 [40.00 - 74.00]	1	25	-		299	59.00 [40.00 - 74.00]	4	43.00 [36.25 - 51.00]	-
	Body mass-index (ratio)	303	26.64 [23.34 - 30.11]	301	26.61 [23.32 - 30.10]	2	40.99	-		302	26.64 [23.34 - 30.11]	1	-	-		299	26.65 [23.38 - 30.12]	4	22.92	-
	Categorical parameters	n	%	n	%	n	%	P		n	%	n	%	P		n	%	n	%	P
	Female	140	46.2046	138	45.8472	2	100		1.42857	139	46.0265	1	100		0.714286	140	46.8227	0	0		0
	Male	163	53.7954	163	54.1528	0	0	-	0	163	53.9735	0	0	-	0	159	53.1773	4	100	-	2.45399
	Age <30	44	14.5215	43	14.2857	1	50		2.27273	43	14.2384	1	100		2.27273	43	14.3813	1	25		2.27273
	Age 30-39	34	11.2211	34	11.2957	0	0		0	34	11.2583	0	0		0	33	11.0368	1	25		2.94118
	Age 40-49	40	13.2013	40	13.289	0	0		0	40	13.245	0	0		0	39	13.0435	1	25		2.5
	Age 50-59	40	13.2013	40	13.289	0	0		0	40	13.245	0	0		0	40	13.3779	0	0		0
	Age 60-69	46	15.1815	45	14.9502	1	50		2.17391	46	15.2318	0	0		0	45	15.0502	1	25		2.17391
	Age 70-79	60	19.802	60	19.9336	0	0		0	60	19.8675	0	0		0	60	20.0669	0	0		0
	Age 80-89	31	10.231	31	10.299	0	0		0	31	10.2649	0	0		0	31	10.3679	0	0		0
	Age >90	8	2.64026	8	2.65781	0	0	-	0	8	2.64901	0	0	-	0	8	2.67559	0	0	-	0
	Born in Spain	225	74.2574	224	74.4186	1	50		0.444444	225	74.5033	0	0		0	224	74.9164	1	25		0.444444
	Born outside Spain	70	23.1023	69	22.9236	1	50	-	1.42857	69	22.8477	1	100	-	1.42857	67	22.408	3	75	-	4.28571
	Born in Spain	225	74.2574	224	74.4186	1	50		0.444444	225	74.5033	0	0		0	224	74.9164	1	25		0.444444
	Born in West Europe	2	0.660066	2	0.664452	0	0		0	2	0.662252	0	0		0	2	0.668896	0	0		0
	Born in East Europe	4	1.32013	4	1.3289	0	0		0	4	1.3245	0	0		0	4	1.33779	0	0		0
	Born in North Africa	27	8.91089	27	8.9701	0	0		0	27	8.9404	0	0		0	27	9.0301	0	0		0
	Born in South Saharan Africa	17	5.61056	17	5.64784	0	0		0	17	5.62914	0	0		0	14	4.68227	3	75		17.6471
	Born in West Asia	0	0	0	0	0	0		-	0	0	0	0		-	0	0	0	0		-
	Born in East Asia	4	1.32013	3	0.996678	1	50		25	3	0.993377	1	100		25	4	1.33779	0	0		0
	Born in Centre America	9	2.9703	9	2.99003	0	0		0	9	2.98013	0	0		0	9	3.01003	0	0		0
	Born in South America	7	2.31023	7	2.32558	0	0	-	0	7	2.31788	0	0	-	0	7	2.34114	0	0	-	0
	European ancestry	230	75.9076	229	76.0797	1	50		0.434783	230	76.1589	0	0		0	229	76.5886	1	25		0.434783
	African ancestry	50	16.5017	50	16.6113	0	0		0	50	16.5563	0	0		0	47	15.7191	3	75		6
	Asian ancestry	4	1.32013	3	0.996678	1	50		25	3	0.993377	1	100		25	4	1.33779	0	0		0
	American ancestry	18	5.94059	18	5.98007	0	0		0	18	5.96026	0	0		0	18	6.02007	0	0		0
	Oceanic ancestry	0	0	0	0	0	0	-	-	0	0	0	0	-	-	0	0	0	0	-	-
	Ever drink alcohol	61	20.132	61	20.2658	0	0		0	61	20.1987	0	0		0	61	20.4013	0	0		0
	Never drunk alcohol	242	79.868	240	79.7342	2	100	-	0.826446	241	79.8013	1	100	-	0.413223	238	79.5987	4	100	-	1.65289
	Current drinker	32	10.5611	32	10.6312	0	0		0	32	10.596	0	0		0	32	10.7023	0	0		0
	Former drinker	29	9.57096	29	9.63455	0	0		0	29	9.60265	0	0		0	29	9.699	0	0		0
	Never drunk alcohol	242	79.868	240	79.7342	2	100	-	0.826446	241	79.8013	1	100	-	0.413223	238	79.5987	4	100	-	1.65289
	Current cigarettes smoker	70	23.1023	70	23.2558	0	0		0	70	23.1788	0	0		0	70	23.4114	0	0		0
	Former cigarettes smoker	67	22.1122	67	22.2591	0	0		0	67	22.1854	0	0		0	66	22.0736	1	25		1.49254
	Never smoked cigarettes	166	54.7855	164	54.485	2	100	-	1.20482	165	54.6358	1	100	-	0.60241	163	54.5151	3	75	-	1.80723
	Smoking <1 pack/day	52	17.1617	52	17.2757	0	0		0	52	17.2185	0	0		0	52	17.3913	0	0		0
	Smoking ~1 pack/day	12	3.9604	12	3.98671	0	0		0	12	3.97351	0	0		0	12	4.01338	0	0		0
	Smoking >1 pack/day	6	1.9802	6	1.99336	0	0	-	0	6	1.98675	0	0	-	0	6	2.00669	0	0	-	0
	Ever smoke cannabis	12	3.9604	12	3.98671	0	0		0	12	3.97351	0	0		0	12	4.01338	0	0		0
	Never smoked cannabis	291	96.0396	289	96.0133	2	100	-	0.687285	290	96.0265	1	100	-	0.343643	287	95.9866	4	100	-	1.37457
	Current cannabis smoker	5	1.65017	5	1.66113	0	0		0	5	1.65563	0	0		0	5	1.67224	0	0		0
	Former cannabis smoker	7	2.31023	7	2.32558	0	0		0	7	2.31788	0	0		0	7	2.34114	0	0		0
	Never smoke cannabis	291	96.0396	289	96.0133	2	100	-	0.687285	290	96.0265	1	100	-	0.343643	287	95.9866	4	100	-	1.37457
	Ever taken cocaine	11	3.63036	11	3.65449	0	0		0	11	3.64238	0	0		0	11	3.67893	0	0		0
	Never taken cocaine	292	96.3696	290	96.3455	2	100	-	0.684932	291	96.3576	1	100	-	0.342466	288	96.3211	4	100	-	1.36986
	Current cocaine intake	5	1.65017	5	1.66113	0	0		0	5	1.65563	0	0		0	5	1.67224	0	0		0
	Former cocaine intake	6	1.9802	6	1.99336	0	0		0	6	1.98675	0	0		0	6	2.00669	0	0		0
	Never taken cocaine	292	96.3696	290	96.3455	2	100	-	0.684932	291	96.3576	1	100	-	0.342466	288	96.3211	4	100	-	1.36986
	Ever taken heroin	1	0.330033	1	0.332226	0	0		0	1	0.331126	0	0		0	1	0.334448	0	0		0
	Never taken heroin	302	99.67	300	99.6678	2	100	-	0.662252	301	99.6689	1	100	-	0.331126	298	99.6656	4	100	-	1.3245
	Current heroin intake	0	0	0	0	0	0		-	0	0	0	0		-	0	0	0	0		-
	Former heroin intake	1	0.330033	1	0.332226	0	0		0	1	0.331126	0	0		0	1	0.334448	0	0		0
	Never taken heroin	302	99.67	300	99.6678	2	100	-	0.662252	301	99.6689	1	100	-	0.331126	298	99.6656	4	100	-	1.3245
	Ever taken GHB	2	0.660066	2	0.664452	0	0		0	2	0.662252	0	0		0	2	0.668896	0	0		0
	Never taken GHB	301	99.3399	299	99.3355	2	100	-	0.664452	300	99.3377	1	100	-	0.332226	297	99.3311	4	100	-	1.3289
	Current GHB intake	0	0	0	0	0	0		-	0	0	0	0		-	0	0	0	0		-
	Former GHB intake	2	0.660066	2	0.664452	0	0		0	2	0.662252	0	0		0	2	0.668896	0	0		0
	Never taken GHB	301	99.3399	299	99.3355	2	100	-	0.664452	300	99.3377	1	100	-	0.332226	297	99.3311	4	100	-	1.3289
	Ever taken ketamine	2	0.660066	2	0.664452	0	0		0	2	0.662252	0	0		0	2	0.668896	0	0		0
	Never taken ketamine	301	99.3399	299	99.3355	2	100	-	0.664452	300	99.3377	1	100	-	0.332226	297	99.3311	4	100	-	1.3289
	Current ketamine intake	0	0	0	0	0	0		-	0	0	0	0		-	0	0	0	0		-
	Former ketamine intake	2	0.660066	2	0.664452	0	0		0	2	0.662252	0	0		0	2	0.668896	0	0		0
	Never taken ketamine	301	99.3399	299	99.3355	2	100	-	0.664452	300	99.3377	1	100	-	0.332226	297	99.3311	4	100	-	1.3289
	Ever taken methamphetamine	2	0.660066	2	0.664452	0	0		0	2	0.662252	0	0		0	2	0.668896	0	0		0
	Never taken methamphetamine	300	99.0099	298	99.0033	2	100	-	0.666667	299	99.0066	1	100	-	0.333333	296	98.9967	4	100	-	1.33333
	Current methamphetamine intake	0	0	0	0	0	0		-	0	0	0	0		-	0	0	0	0		-
	Former methamphetamine intake	2	0.660066	2	0.664452	0	0		0	2	0.662252	0	0		0	2	0.668896	0	0		0
	Never taken methamphetamine	300	99.0099	298	99.0033	2	100	-	0.666667	299	99.0066	1	100	-	0.333333	296	98.9967	4	100	-	1.33333
	Ever had STD	19	6.27063	19	6.31229	0	0		0	19	6.29139	0	0		0	16	5.35117	3	75		15.7895
	Never had STD	282	93.0693	280	93.0233	2	100	-	0.70922	281	93.0464	1	100	-	0.35461	281	93.9799	1	25	-	0.35461
	Currently have STD	12	3.9604	12	3.98671	0	0		0	12	3.97351	0	0		0	9	3.01003	3	75		25
	Do not have STD	290	95.7096	288	95.6811	2	100	-	0.689655	289	95.6954	1	100	-	0.344828	289	96.6555	1	25	-	0.344828
	Ever had Ac HCV +	0	0	0	0	0	0		-	0	0	0	0		-	0	0	0	0		-
	Never had Ac HCV +	301	99.3399	299	99.3355	2	100		0.664452	300	99.3377	1	100		0.332226	297	99.3311	4	100		1.3289
	Ac HCV negative	301	99.3399
	Ac HCV positive	2	0.660066
	RNA HCV RNA negative	302	99.67
	RNA HCV RNA positive	1	0.330033
	Ever had HBsAg +	3	0.990099	3	0.996678	0	0		0	3	0.993377	0	0		0	2	0.668896	1	25		33.3333
	Never had HBsAg +	298	98.3498	296	98.3389	2	100		0.671141	297	98.3444	1	100		0.33557	295	98.6622	3	75		1.00671
	HBsAg negative	299	98.6799
	HBsAg positive	4	1.32013
